# Supplementary material for: PI3K and PINK1 Immunoexpression as Predictors of Survival in Patients Undergoing Resection of Brain Metastases from Lung Adenocarcinoma
Source: Int J Mol Sci. 2025 Mar 24;26(7):2945. doi: 10.3390/ijms26072945 (PMC11988690; doi:10.3390/ijms26072945)
Supplement: Supplementary file 1 [file ijms-26-02945-s001.zip]

Archive with 1 entries (1 files):
- ijms-3527091-supplementary.pdf
